# Supplementary material for: Bronchial airway gene expression in smokers with lung or head and neck cancer
Source: Cancer Med. 2014 Feb 4;3(2):322–36. doi: 10.1002/cam4.190 (PMC3987082; doi:10.1002/cam4.190)
Supplement: Table S1 — Primers and annealing temperatures used in real-time RT-PCR. [file cam40003-0322-sd2.xlsx]

## Sheet: Sheet1
SUPPLEMENTARY TABLE 1		Primers and annealing temperatures used in real-time RT-PCR
GENE	PRIMER	SEQUENCE (5'-3')	AMPLICON	T (°C)‡
AKR1C1*	akr1c1-Fwd	GTAAAGCTTTAGAGGCCAC	253 bp	60
	akr1c1-Rev	ATAAGGTAGAGGTCAACATAA
AKR1C2*	akr1c2-Fwd	GTAAAGCTCTAGAGGCCGT	183 bp	60
	akr1c2-Rev	CTGGTCGATGGGAATTGCT
AKR1B10†	akr1b10-Fwd	AACGTGTTGCAATCCTCTCA	143 bp	60
	akr1b10-Rev	AGCTTGGCTAAAATGGGACA
ALDH3A1†	aldh3a1-Fwd	GCCAAGATGACCCAGCAC	150 bp	60
	aldh3a1-Rev	CAGGTCAGCAGAGGAGTGG
*Ref 1
†Ref 2
‡PCR annealing temperature
1: Stoffel-Wagner et al. Allopregnanolone serum levels and expression of 5alpha-reductase and 3a-hydroxysteroid dehydrogenase isoforms in hippocampal and temporal coretx of patients with epilepsy. Epilespy Research 2003; 54: 11-19.
2: Woenckhaus et al. Smoking and cancer-related gene expression in bronchial epithelium and non-small-cell lung cancers. Journal of Pathology 2006; 210, 192-204.
