# Supplementary material for: Bronchial airway gene expression in smokers with lung or head and neck cancer
Source: Cancer Med. 2014 Feb 4;3(2):322–36. doi: 10.1002/cam4.190 (PMC3987082; doi:10.1002/cam4.190)
Supplement: Table S2 — Numbers of DEGs obtained with various thresholds for the false discovery rate and the expression fold change. [file cam40003-0322-sd3.xls]

## Sheet: Sheet1
SUPPLEMENTARY TABLE 2		Numbers of DEGs obtained with various thresholds for the false discovery rate and the expression fold change
COMPARISON	Filter	|LogFC| > 0	|LogFC| > 0.5	|LogFC| > 1
	FDR < 0.05	7460	1534	270
SNC vs NS	FDR < 0.01	5002	1359*	243
	FDR < 0.001	2989	1096	208
	FDR < 0.05	8317	1593	280
SC vs NS	FDR < 0.01	5468	1391*	249
	FDR < 0.001	3061	1078	208
	FDR < 0.05	1301	187	28
SC vs SNC	FDR < 0.01	416*	106	20
	FDR < 0.001	63	30	12
FDR, false discovery rate
FC, fold change
* lists considered for analysis
