# Supplementary material for: Bronchial airway gene expression in smokers with lung or head and neck cancer
Source: Cancer Med. 2014 Feb 4;3(2):322–36. doi: 10.1002/cam4.190 (PMC3987082; doi:10.1002/cam4.190)
Supplement: Table S3 — Genes comprising the Xenobiotic metabolism signaling and NRF2-mediated oxidative stress response canonical pathways identified in DEG list 3, and their fold change of expression in all three lists. [file cam40003-0322-sd4.xls]

## Sheet: S.Table2
SUPPLEMENTARY TABLE 3	Genes comprising the Xenobiotic metabolism signaling and NRF2-mediated oxidative stress response canonical pathways identified in DEG list 3, and their fold-change of expression in all 3 lists
Gene Symbol	Entrez Gene Name	DEG list1	DEG list2	DEG list3
		SNC vs NS	SC vs NS	SC vs SNC
		logFC	logFC	logFC
ABCC3	ATP-binding cassette, sub-family C (CFTR/MRP), member 3			-0.26
ALDH3A1	aldehyde dehydrogenase 3 family, member A1	2.712		-1.731
ALDH3A2	aldehyde dehydrogenase 3 family, member A2			-0.455
CBR1	carbonyl reductase 1	1.137		-0.673
CES1	carboxylesterase 1		-0.924	-1.197
CUL3 (includes EG:26554)	cullin 3	-0.15	-0.282	-0.132
CYP2B6	cytochrome P450, family 2, subfamily B, polypeptide 6			-0.701
EPHX1	epoxide hydrolase 1, microsomal (xenobiotic)			-0.492
FTH1 (includes EG:14319)	ferritin, heavy polypeptide 1	0.561		-0.367
FTL	ferritin, light polypeptide	0.442		-0.363
GCLC	glutamate-cysteine ligase, catalytic subunit	0.752		-0.614
GPX2	glutathione peroxidase 2 (gastrointestinal)	1.987	1.033	-0.955
GSTA1	glutathione S-transferase alpha 1			-0.408
GSTA4	glutathione S-transferase alpha 4			-0.351
IL1B	interleukin 1, beta			0.533
MAP2K6	mitogen-activated protein kinase kinase 6		0.389	0.346
MGST1	microsomal glutathione S-transferase 1	0.469		-0.437
NQO1	NAD(P)H dehydrogenase, quinone 1	2.466	1.465	-1.001
PRDX1	peroxiredoxin 1	0.742		-0.512
SOD2	superoxide dismutase 2, mitochondrial		0.541	0.493
TXNRD1	thioredoxin reductase 1	0.417		-0.255
UGT1A6	UDP glucuronosyltransferase 1 family, polypeptide A6	0.902		-0.813
