# Supplementary material for: Bronchial airway gene expression in smokers with lung or head and neck cancer
Source: Cancer Med. 2014 Feb 4;3(2):322–36. doi: 10.1002/cam4.190 (PMC3987082; doi:10.1002/cam4.190)
Supplement: Table S4 — Gene overlap found between lists of the top 100 DEG for the comparison between SNC and SC, established for this study and that of Spira et al. [file cam40003-0322-sd5.xls]

## Sheet: Sheet1
SUPPLEMENTARY TABLE 4	Gene overlap found between lists of the top 100 DEG for the comparison between SNC and SC, established for this study and that of Spira et al (*)
Gene Symbol	Entrez Gene Name
AKR1C2	aldo-keto reductase family 1, member C2 (dihydrodiol dehydrogenase 2; bile acid binding protein)
ANXA3	annexin A3
CEACAM5	carcinoembryonic antigen-related cell adhesion molecule 5
CEACAM6	carcinoembryonic antigen-related cell adhesion molecule 6
CLDN10	claudin 10
FAM114A1	family with sequence similarity 114, member A1
FXYD6	FXYD domain containing ion transport regulator 6
GALNT12	UDP-N-acetyl-alpha-D-galactosamine:polypeptide N-acetylgalactosaminyltransferase
GALNT7	UDP-N-acetyl-alpha-D-galactosamine:polypeptide N-acetylgalactosaminyltransferase
GMDS	GDP-mannose 4,6-dehydratase
HTATIP2	HIV-1 Tat interactive protein 2, 30kDa
IQSEC1	IQ motif and Sec7 domain 1
ME1	malic enzyme 1, NADP(+)-dependent, cytosolic
NQO1	NAD(P)H dehydrogenase, quinone 1
S100P	S100 calcium binding protein P
SLC7A11	solute carrier family 7, (cationic amino acid transporter, y+ system) member 11
TSPAN8	tetraspanin 8
* Reference: Spira A, Beane J, Shah V, Liu G, Schembri F, Yang X, Palma J, Brody JS. Effects of cigarette smoke on the human airway epithelial cell transcriptome. Proc Natl Acad Sci U S A 2004;101: 10143-8.
